# Supplementary material for: Deep Learning-Based Method for Compound Identification in NMR Spectra of Mixtures
Source: Molecules. 2022 Jun 7;27(12):3653. doi: 10.3390/molecules27123653 (PMC9227391; doi:10.3390/molecules27123653)
Supplement: Supplementary file 1 [file molecules-27-03653-s001.zip]

Archive with 2 entries (2 files):
- supporting information.pdf
- Table S7.xlsx
