# Supplementary material for: Deep Learning-Based Method for Compound Identification in NMR Spectra of Mixtures
Source: Molecules. 2022 Jun 7;27(12):3653. doi: 10.3390/molecules27123653 (PMC9227391; doi:10.3390/molecules27123653)
Supplement: Supplementary file 1 [file molecules-27-03653-s001.zip › Table S7.xlsx]

## Sheet: mixture of 2 components
	SA1
Δppm	cis-Jasmone	Leaf alcohol
-0.051945	0.00056043	1.36e-13
-0.0488894	0.00760888	2.2e-12
-0.0458338	0.0251158	1.08e-10
-0.0427782	0.147552	2.38e-08
-0.0397226	0.891361	2.08e-06
-0.0366671	0.997867	0.000231726
-0.0336115	0.999939	0.0416571
-0.0305559	0.999999	0.716518
-0.0275003	1	0.976606
-0.0244447	1	0.998892
-0.0213891	1	0.999879
-0.0183335	1	0.999982
-0.0152779	1	0.999993
-0.0122224	1	0.999997
-0.00916676	1	0.999999
-0.00611118	1	1
-0.00305559	1	1
0	1	1
0.00305559	1	1
0.00611118	1	1
0.00916676	1	1
0.0122224	1	1
0.0152779	1	1
0.0183335	1	1
0.0213891	1	0.999999
0.0244447	1	0.999999
0.0275003	1	0.999997
0.0305559	1	0.999995
0.0336115	0.999998	0.999991
0.0366671	0.999992	0.999977
0.0397226	0.999966	0.99995
0.0427782	0.997214	0.999854
0.0458338	0.8653	0.999542
0.0488894	0.336713	0.999121
0.051945	0.0121046	0.995243
	SA2
Δppm	1,2-Propanediol	β-Ionone
-0.051945	0.975334	2.77058e-06
-0.0488894	0.998506	5.12021e-05
-0.0458338	0.998953	0.00307121
-0.0427782	0.999567	0.158489
-0.0397226	0.999605	0.812264
-0.0366671	0.999704	0.968232
-0.0336115	0.999877	0.993904
-0.0305559	0.999941	0.997833
-0.0275003	0.999983	0.999628
-0.0244447	0.999997	0.999975
-0.0213891	0.999999	0.999998
-0.0183335	1	1
-0.0152779	1	1
-0.0122224	1	1
-0.00916676	1	1
-0.00611118	1	1
-0.00305559	1	1
0	1	1
0.00305559	1	1
0.00611118	1	1
0.00916676	1	1
0.0122224	1	1
0.0152779	1	0.999999
0.0183335	1	0.999999
0.0213891	0.999999	0.999998
0.0244447	0.999997	0.999996
0.0275003	0.999994	0.999994
0.0305559	0.999892	0.999989
0.0336115	0.999113	0.999971
0.0366671	0.992891	0.999951
0.0397226	0.660037	0.999904
0.0427782	0.0289496	0.999805
0.0458338	0.000147036	0.99963
0.0488894	5.32004e-08	0.999563
0.051945	3.6955e-12	0.999503

## Sheet: mixture of 3 components
	SA3
Δppm	Citral	Citronellal	Methyl eugenol
-0.051945	3.3688e-08	3.13625e-15	8.08661e-09
-0.0488894	3.45442e-06	1.92895e-13	3.11078e-08
-0.0458338	8.98163e-05	2.15251e-10	5.93421e-07
-0.0427782	0.00959447	2.36535e-07	2.52655e-05
-0.0397226	0.91818	0.000183021	0.000674059
-0.0366671	0.997514	0.0805232	0.0764995
-0.0336115	0.999338	0.649388	0.863298
-0.0305559	0.999473	0.915479	0.898968
-0.0275003	0.999652	0.998579	0.991635
-0.0244447	0.999861	0.999776	0.999476
-0.0213891	0.999945	0.999842	0.99973
-0.0183335	0.999974	0.999919	0.999887
-0.0152779	0.999986	0.99994	0.99995
-0.0122224	0.999993	0.999947	0.999967
-0.00916676	0.999996	0.999967	0.999985
-0.00611118	0.999997	0.999978	0.999992
-0.00305559	0.999997	0.999979	0.999993
0	0.999997	0.999981	0.999995
0.00305559	0.999997	0.999968	0.999994
0.00611118	0.999993	0.999936	0.999991
0.00916676	0.999985	0.999917	0.99999
0.0122224	0.99997	0.999907	0.999995
0.0152779	0.999944	0.99988	0.999996
0.0183335	0.999863	0.999806	0.999997
0.0213891	0.997411	0.999802	0.999996
0.0244447	0.882578	0.999693	0.99998
0.0275003	0.560703	0.999231	0.994792
0.0305559	0.00972772	0.998174	0.849359
0.0336115	6.97732e-06	0.989994	0.042584
0.0366671	4.6818e-08	0.739735	0.000104806
0.0397226	1.21441e-10	0.0496202	1.25624e-05
0.0427782	5.75322e-14	0.00148428	5.14534e-07
0.0458338	2.60588e-15	1.97304e-06	1.87824e-09
0.0488894	4.48148e-15	3.28459e-09	2.42877e-11
0.051945	4.64933e-16	9.09196e-11	9.87662e-11
	SA4
Δppm	L-Menthone	Eugenol	Nerolidol
-0.051945	0.0798694	2.31194e-07	7.50248e-34
-0.0488894	0.526969	9.62854e-06	1.78901e-31
-0.0458338	0.799778	2.5095e-05	2.99865e-28
-0.0427782	0.972047	0.00116822	9.74088e-25
-0.0397226	0.998861	0.0141227	1.36178e-20
-0.0366671	0.999609	0.0601467	6.62778e-16
-0.0336115	0.999778	0.244583	3.62417e-11
-0.0305559	0.999911	0.768003	2.51869e-06
-0.0275003	0.999865	0.950592	0.0432793
-0.0244447	0.999811	0.98987	0.988445
-0.0213891	0.999924	0.999151	0.999995
-0.0183335	0.999943	0.999914	1
-0.0152779	0.999901	0.99996	1
-0.0122224	0.999963	0.999969	1
-0.00916676	0.99997	0.999977	1
-0.00611118	0.999969	0.999978	1
-0.00305559	0.999968	0.99998	1
0	0.999976	0.999985	1
0.00305559	0.999965	0.999986	1
0.00611118	0.999911	0.999983	1
0.00916676	0.999852	0.999969	1
0.0122224	0.999742	0.999938	0.999999
0.0152779	0.999602	0.999872	0.999997
0.0183335	0.999457	0.999784	0.999992
0.0213891	0.999334	0.999723	0.999787
0.0244447	0.998817	0.999629	0.917822
0.0275003	0.997224	0.999029	0.0128746
0.0305559	0.968611	0.99622	3.31855e-06
0.0336115	0.264646	0.811249	1.55172e-09
0.0366671	0.00944103	0.143911	1.74348e-13
0.0397226	0.000421042	0.0112368	6.17109e-18
0.0427782	1.43596e-05	0.00012269	2.04721e-21
0.0458338	5.25783e-07	1.19997e-07	1.19599e-23
0.0488894	4.35216e-08	5.46861e-10	2.64748e-25
0.051945	1.88151e-09	2.71933e-12	1.33826e-26

## Sheet: mixture of 4 components
	SA5
Δppm	cis-Jasmone	Citral	β-Ionone	Nerolidol
-0.051945	2.83809e-08	0.000722411	1.18478e-08	5.58837e-22
-0.0488894	2.83247e-07	0.000798	9.03585e-08	5.69434e-20
-0.0458338	2.27667e-06	0.000543182	1.44243e-06	3.18418e-18
-0.0427782	3.53233e-05	0.00254464	5.33837e-06	1.43785e-16
-0.0397226	0.0131063	0.0614071	5.20137e-06	3.88239e-14
-0.0366671	0.405054	0.290218	9.30549e-06	1.06954e-10
-0.0336115	0.869682	0.872323	3.79505e-05	4.38202e-07
-0.0305559	0.996629	0.997617	8.33747e-05	0.00033084
-0.0275003	0.999815	0.996723	0.000333341	0.0770417
-0.0244447	0.999957	0.99741	0.00383023	0.904974
-0.0213891	0.999989	0.999647	0.0994015	0.997931
-0.0183335	0.999991	0.999918	0.73116	0.999949
-0.0152779	0.999983	0.999935	0.933075	0.999993
-0.0122224	0.999971	0.999972	0.984219	0.999998
-0.00916676	0.999958	0.999981	0.992323	0.999999
-0.00611118	0.999972	0.99998	0.997849	0.999999
-0.00305559	0.999962	0.999984	0.99963	0.999999
0	0.99994	0.999982	0.999918	0.999999
0.00305559	0.99991	0.999951	0.999928	0.999999
0.00611118	0.999853	0.999895	0.999872	0.999998
0.00916676	0.999846	0.999888	0.998913	0.999998
0.0122224	0.999756	0.999764	0.956184	0.999998
0.0152779	0.999099	0.999141	0.911381	0.999996
0.0183335	0.998633	0.99845	0.882249	0.999921
0.0213891	0.998292	0.933493	0.554514	0.99291
0.0244447	0.992287	0.0639344	0.241253	0.39985
0.0275003	0.989167	0.00139079	0.0212127	0.00205097
0.0305559	0.992213	4.22557e-05	0.000471147	3.37668e-06
0.0336115	0.987273	1.45141e-06	3.30322e-05	2.21296e-09
0.0366671	0.98738	1.16513e-07	7.87431e-06	2.48673e-12
0.0397226	0.989612	3.77135e-09	4.25614e-06	1.08716e-15
0.0427782	0.861109	3.01118e-11	3.93572e-06	4.38222e-18
0.0458338	0.499006	4.2248e-12	5.04192e-06	1.73996e-19
0.0488894	0.263248	1.23602e-11	6.25102e-06	1.35491e-20
0.051945	0.122222	7.59354e-12	2.89149e-05	4.18639e-22
	SA6
Δppm	Sulcatone	L-Menthone	Citronellal	Leaf acetate
-0.051945	2.99697e-07	1.84366e-06	1.03946e-10	6.34843e-12
-0.0488894	2.7605e-07	4.24892e-05	3.50217e-09	7.86514e-12
-0.0458338	3.29648e-07	0.000715137	5.65788e-07	9.37037e-11
-0.0427782	5.57289e-06	0.0344712	5.02726e-05	6.55209e-10
-0.0397226	8.48088e-05	0.934917	0.000818401	7.11758e-09
-0.0366671	0.00895337	0.995393	0.00969835	5.34102e-06
-0.0336115	0.760622	0.999476	0.0482291	0.00111073
-0.0305559	0.975895	0.999929	0.122109	0.114391
-0.0275003	0.991068	0.999973	0.771529	0.785925
-0.0244447	0.998479	0.999984	0.981044	0.958377
-0.0213891	0.999223	0.999988	0.997387	0.983838
-0.0183335	0.99894	0.999991	0.99947	0.998185
-0.0152779	0.999581	0.999992	0.999745	0.999806
-0.0122224	0.999953	0.999996	0.999598	0.999909
-0.00916676	0.999988	0.999998	0.999853	0.999941
-0.00611118	0.999998	0.999999	0.99997	0.999955
-0.00305559	0.999999	0.999999	0.999984	0.99993
0	0.999999	0.999999	0.999974	0.999885
0.00305559	0.999996	0.999999	0.999892	0.999745
0.00611118	0.999985	0.999994	0.99934	0.999348
0.00916676	0.999796	0.999973	0.997518	0.998737
0.0122224	0.995726	0.99988	0.996815	0.998117
0.0152779	0.948756	0.998298	0.995742	0.997667
0.0183335	0.0447316	0.997511	0.98986	0.995188
0.0213891	2.58668e-05	0.985937	0.996198	0.991092
0.0244447	9.72865e-07	0.498845	0.989924	0.967137
0.0275003	5.95903e-08	0.305836	0.70931	0.907815
0.0305559	3.60938e-09	0.0713596	0.392866	0.432963
0.0336115	3.71412e-09	0.00549325	0.0485344	0.0222077
0.0366671	2.5955e-09	0.00392438	0.000331344	0.0014525
0.0397226	7.63373e-10	0.000618402	1.23231e-05	8.94064e-06
0.0427782	2.07251e-09	2.91685e-05	5.83397e-09	5.57047e-08
0.0458338	1.75886e-09	4.39653e-06	2.4797e-13	2.13436e-09
0.0488894	7.92371e-10	6.90798e-07	6.44809e-16	4.77163e-11
0.051945	8.49478e-09	4.68784e-08	2.6146e-17	5.97743e-14

## Sheet: mixture of 5 components
	SA7
Δppm	γ-Decalactone	Leaf alcohol	Methyl eugenol	β-Ionone	Isopentyl acetate
-0.051945	0.000824915	9.62e-17	1.72e-06	1.79e-08	0.00138151
-0.0488894	0.0265905	4.87e-15	5.78e-06	2.07e-07	0.00353375
-0.0458338	0.251747	2.23e-13	1.18e-05	2.86e-06	0.00656587
-0.0427782	0.74341	1.75e-11	1.46e-05	4.53e-05	0.00891718
-0.0397226	0.93332	1.58e-09	1.38e-05	0.000644516	0.031461
-0.0366671	0.981642	3.46e-07	0.000141494	0.00769168	0.115163
-0.0336115	0.99325	2.93e-05	0.00088707	0.091626	0.332079
-0.0305559	0.998101	0.000949864	0.00137962	0.248966	0.690886
-0.0275003	0.999609	0.0460212	0.049533	0.473367	0.909352
-0.0244447	0.999897	0.642143	0.810626	0.940669	0.977238
-0.0213891	0.999976	0.961071	0.968581	0.995333	0.996702
-0.0183335	0.99999	0.987751	0.99481	0.999032	0.999428
-0.0152779	0.999996	0.996877	0.999053	0.999827	0.99979
-0.0122224	0.999998	0.998621	0.999524	0.999927	0.999917
-0.00916676	0.999999	0.999552	0.999877	0.999946	0.999978
-0.00611118	1	0.999896	0.999979	0.999977	0.999987
-0.00305559	1	0.999982	0.999997	0.999992	0.999994
0	1	0.999992	0.999998	0.999994	0.999996
0.00305559	1	0.999994	0.999999	0.999989	0.999991
0.00611118	1	0.999994	0.999999	0.999975	0.999976
0.00916676	0.999999	0.999994	0.999997	0.999854	0.99986
0.0122224	0.999997	0.999989	0.999997	0.994681	0.998929
0.0152779	0.999975	0.999974	0.999998	0.992277	0.980983
0.0183335	0.999775	0.999896	0.999993	0.9694	0.754574
0.0213891	0.997101	0.999721	0.999963	0.579852	0.0993428
0.0244447	0.782541	0.999239	0.9997	0.194928	0.00813746
0.0275003	0.0378733	0.998057	0.977236	0.0146047	0.000353003
0.0305559	0.000875504	0.997155	0.167469	0.000146593	6.86e-06
0.0336115	8.05e-05	0.994734	0.000543968	9.76e-07	8.79e-08
0.0366671	1.66e-05	0.983003	2.04e-06	2.24e-08	7.05e-10
0.0397226	2.54e-06	0.970553	6.02e-08	1.2e-09	2.31e-12
0.0427782	1.57e-07	0.916653	2.34e-10	1.1e-11	1.12e-14
0.0458338	6.75e-09	0.568435	2.5e-13	1.08e-12	6.93e-17
0.0488894	1.93e-10	0.161178	7.6e-16	2.61e-13	1.09e-18
0.051945	1.95e-11	0.0679043	2.48e-16	3.45e-13	1.8e-19
	SA8
Δppm	β-Ionone	2-Methylbutyric acid	γ-Nonanoic lactone	Citral	Leaf alcohol
-0.051945	1.66729e-08	0.832166	0.0864774	2.72686e-05	2.51206e-16
-0.0488894	1.36254e-08	0.802909	0.582827	0.000306962	3.37104e-15
-0.0458338	2.0148e-08	0.905189	0.889578	0.0034101	4.26822e-14
-0.0427782	1.7288e-07	0.973794	0.965017	0.039465	3.48716e-12
-0.0397226	6.9309e-07	0.978387	0.982155	0.42594	7.64032e-11
-0.0366671	1.44832e-06	0.989338	0.991915	0.869828	4.18531e-09
-0.0336115	9.06907e-06	0.99905	0.997339	0.993842	3.43498e-07
-0.0305559	2.41519e-05	0.999673	0.998575	0.999613	6.2723e-06
-0.0275003	2.73299e-05	0.999799	0.998902	0.999837	0.000234425
-0.0244447	0.000213644	0.999851	0.999548	0.999927	0.0179356
-0.0213891	0.00273995	0.9999	0.999874	0.999966	0.412923
-0.0183335	0.0276573	0.999953	0.99994	0.999979	0.866335
-0.0152779	0.330202	0.99997	0.999967	0.999985	0.98935
-0.0122224	0.75614	0.999977	0.999983	0.999991	0.998531
-0.00916676	0.79887	0.99998	0.999975	0.999992	0.999456
-0.00611118	0.958872	0.999959	0.99996	0.999991	0.999712
-0.00305559	0.993119	0.999956	0.999958	0.999992	0.999821
0	0.998	0.999973	0.999943	0.999993	0.999873
0.00305559	0.998802	0.999955	0.999576	0.999992	0.999926
0.00611118	0.999401	0.999615	0.998345	0.99999	0.999954
0.00916676	0.999298	0.994433	0.995612	0.999989	0.999966
0.0122224	0.998432	0.973141	0.988697	0.999984	0.99997
0.0152779	0.99891	0.861325	0.984276	0.999888	0.999976
0.0183335	0.999405	0.684672	0.966103	0.999819	0.999985
0.0213891	0.998863	0.347218	0.756471	0.989592	0.999985
0.0244447	0.997699	0.0578514	0.0694456	0.279195	0.999983
0.0275003	0.996245	0.00449668	0.00668897	0.0158404	0.99998
0.0305559	0.951342	0.000522101	0.00270283	0.000107028	0.999972
0.0336115	0.721312	0.00011491	0.000382717	2.8586e-07	0.999956
0.0366671	0.523958	3.35987e-05	0.000491015	6.59722e-10	0.9999
0.0397226	0.281278	7.88823e-06	0.00274878	6.16607e-13	0.996024
0.0427782	0.00732779	1.97874e-06	0.0170637	4.27407e-18	0.910605
0.0458338	7.15969e-05	3.56528e-08	0.0702963	1.1209e-21	0.11229
0.0488894	1.40639e-06	3.29601e-10	0.166937	6.63627e-24	0.00266885
0.051945	7.57393e-09	0.33375	0.298933	4.11282e-27	0.000140203
